# Supplementary material for: Electrospinning of a Copolymer PVDF-co-HFP Solved in DMF/Acetone: Explicit Relations among Viscosity, Polymer Concentration, DMF/Acetone Ratio and Mean Nanofiber Diameter
Source: Polymers (Basel). 2021 Oct 5;13(19):3418. doi: 10.3390/polym13193418 (PMC8512270; doi:10.3390/polym13193418)
Supplement: Supplementary file 1 [file polymers-13-03418-s001.zip]

Archive with 1 entries (1 files):
- polymers-1402519-supplementary.pdf
